# Supplementary material for: Drug Repurposing of Bromodomain Inhibitors as Potential Novel Therapeutic Leads for Lymphatic Filariasis Guided by Multispecies Transcriptomics
Source: mSystems. 2019 Dec 3;4(6):e00596-19. doi: 10.1128/mSystems.00596-19 (PMC6890932; doi:10.1128/mSystems.00596-19)
Supplement: TABLE S1 [file mSystems.00596-19-st001.xlsx]

## Sheet: Sheet1
Supplementary Table 1: Enrichment Techniques and mapping statistics for individual samples
Sample	Biosample	Enrichment Method	SRA ID	Target Organism	Total Reads	Mapped Reads to Target	Target Protein-Coding Genes With Counts
jird, 1 dpi	SAMN04313629	poly(A)-enrichment	SRX2409229	B. malayi	11702630	9560135	10,184 (91.9%)
jird, 1 dpi	SAMN04313629	poly(A)-enrichment	SRX2409230	B. malayi	39429554	33884449
jird, 1 dpi	SAMN04313633	poly(A)-enrichment	SRX2415911	B. malayi	10512230	8156924	10,275 (92.7%)
jird, 1 dpi	SAMN04313633	poly(A)-enrichment	SRX2415910	B. malayi	45513518	37815547
jird, 1 dpi	SAMN04314682	RiboZero-treated, poly(A)-depletion	SRX2415979	wBm	17479084	112986	816 (97.3%)
jird, 1 dpi	SAMN04314682	RiboZero-treated, poly(A)-depletion	SRX2415978	wBm	30356424	211990
jird, 1 dpi	SAMN04314686	RiboZero-treated, poly(A)-depletion	SRX2416090	wBm	14570410	43308	802 (95.6%)
jird, 1 dpi	SAMN04314686	RiboZero-treated, poly(A)-depletion	SRX2416089	wBm	60046756	179970
jird, 2 dpi	SAMN04313635	poly(A)-enrichment	SRX2414981	B. malayi	12861524	10217391	10,137 (91.4%)
jird, 2 dpi	SAMN04313635	poly(A)-enrichment	SRX2414982	B. malayi	42369518	35889579
jird, 2 dpi	SAMN04313631	poly(A)-enrichment	SRX2415908	B. malayi	13638502	9556482	10,250 (92.5%)
jird, 2 dpi	SAMN04313631	poly(A)-enrichment	SRX2415909	B. malayi	47714364	35802544
jird, 2 dpi	SAMN04314688	RiboZero-treated, poly(A)-depletion	SRX2416010	wBm	11695030	36546	799 (95.2%)
jird, 2 dpi	SAMN04314688	RiboZero-treated, poly(A)-depletion	SRX2416009	wBm	44550904	159228
jird, 2 dpi	SAMN04314684	RiboZero-treated, poly(A)-depletion	SRX2416087	wBm	2502950	4644	773 (92.1%)
jird, 2 dpi	SAMN04314684	RiboZero-treated, poly(A)-depletion	SRX2416088	wBm	53819452	109988
jird, 3 dpi	SAMN04313619	poly(A)-enrichment	SRX1539755	B. malayi	85614594	79072848	10,372 (93.6%)
jird, 3 dpi	SAMN04313620	poly(A)-enrichment	SRX1539758	B. malayi	97373488	89842830	10,295 (92.9%)
jird, 3 dpi	SAMN04314672	RiboZero-treated, poly(A)-depletion	SRX1539741	wBm	31671524	289378	812 (96.8%)
jird, 3 dpi	SAMN04314673	RiboZero-treated, poly(A)-depletion	SRX1539742	wBm	36061876	342862	810 (96.5%)
jird, 4 dpi	SAMN04313621	poly(A)-enrichment	SRX1539799	B. malayi	87831322	79716913	10,304 (93%)
jird, 4 dpi	SAMN04313622	poly(A)-enrichment	SRX1539813	B. malayi	77919818	72016313	10,256 (92.5%)
jird, 4 dpi	SAMN04314674	RiboZero-treated, poly(A)-depletion	SRX1539745	wBm	18001022	155608	802 (95.6%)
jird, 4 dpi	SAMN04314674	RiboZero-treated, poly(A)-depletion	SRX1539744	wBm	18059474	143950
jird, 4 dpi	SAMN04314675	RiboZero-treated, poly(A)-depletion	SRX1539747	wBm	26818742	344542	795 (94.8%)
jird, 8 dpi	SAMN04313623	poly(A)-enrichment	SRX1539817	B. malayi	84250470	77876885	10,286 (92.8%)
jird, 8 dpi	SAMN04313624	poly(A)-enrichment	SRX1539819	B. malayi	84231566	78021382	10,312 (93%)
jird, 8 dpi	SAMN04314676	RiboZero-treated, poly(A)-depletion	SRX1539748	wBm	41578604	859438	824 (98.2%)
jird, 8 dpi	SAMN04314677	RiboZero-treated, poly(A)-depletion	SRX1539750	wBm	33505904	647982	818 (97.5%)
jird, 20 dpi immature male	SAMN04313625	poly(A)-enrichment	SRX1539862	B. malayi	86565686	80368307	10,321 (93.1%)
jird, 20 dpi immature male	SAMN04313626	poly(A)-enrichment	SRX1539865	B. malayi	93010092	86097146	10,345 (93.3%)
jird, 20 dpi immature male	SAMN04314678	RiboZero-treated, poly(A)-depletion	SRX1539752	wBm	58212484	640182	804 (95.8%)
jird, 20 dpi immature male	SAMN04314679	RiboZero-treated, poly(A)-depletion	SRX1539754	wBm	53899664	482008	808 (96.3%)
jird, 24 dpi immature female	SAMN04313627	poly(A)-enrichment	SRX1539869	B. malayi	80399030	74537237	10,198 (92%)
jird, 24 dpi immature female	SAMN04313628	poly(A)-enrichment	SRX1539871	B. malayi	94819216	86920583	10,180 (91.8%)
jird, 24 dpi immature female	SAMN04314680	RiboZero-treated, poly(A)-depletion	SRX1539757	wBm	73230576	1167706	814 (97%)
jird, 24 dpi immature female	SAMN04314680	total RNA, wBm Agilent SureSelect	SRX2508257	wBm	124210676	40408338	785 (93.6%)
jird, 24 dpi immature female	SAMN04314681	RiboZero-treated, poly(A)-depletion	SRX1539759	wBm	28230796	876470	815 (97.1%)
jird, adult male	SAMN04313616	poly(A)-enrichment	SRX1539740	B. malayi	110125724	102626858	10,738 (96.9%)
jird, adult male	SAMN04313615	poly(A)-enrichment	SRX1539737	B. malayi	95537492	89339762	10,723 (96.7%)
jird, adult male	SAMN04314669	RiboZero-treated, poly(A)-depletion	SRX1539735	wBm	77618810	382264	753 (89.7%)
jird, adult male	SAMN04314668	RiboZero-treated, poly(A)-depletion	SRX1539732	wBm	43412692	253236	79992709
jird, adult female	SAMN04313613	poly(A)-enrichment	SRX1539730	B. malayi	85725576	79992709	10,601 (95.6%)
jird, adult female	SAMN04313614	poly(A)-enrichment	SRX1539734	B. malayi	90360386	84531561	10,569 (95.3%)
jird, adult female	SAMN04313611	poly(A)-enrichment	SRX1539085	B. malayi	87158676	70632010	10,567 (95.3%)
jird, adult female	SAMN04313612	poly(A)-enrichment	SRX1539707	B. malayi	89298942	83314387	10,582 (95.5%)
jird, adult female	SAMN04314666	RiboZero-treated, poly(A)-depletion	SRX1539729	wBm	28901790	154820	724 (86.3%)
jird, adult female	SAMN04314667	RiboZero-treated, poly(A)-depletion	SRX1539731	wBm	31173032	157260	669 (79.7%)
jird, adult female	SAMN04314667	total RNA, wBm Agilent SureSelect	SRX2508255	wBm	147440774	30688306	782 (93.2%)
jird, adult female	SAMN04314664	RiboZero-treated, poly(A)-depletion	SRX1539589	wBm	52924416	260260	740 (88.2%)
jird, adult female	SAMN04314664	total RNA, wBm Agilent SureSelect	SRX2508256	wBm	124173684	23197210	782 (93.2%)
jird, adult female	SAMN04314665	RiboZero-treated, poly(A)-depletion	SRX1539727	wBm	54369010	261846	691 (82.4%)
jird, embryo	SAMN04313617	poly(A)-enrichment	SRX1539746	B. malayi	104139194	96690960	10,626 (95.9%)
jird, embryo	SAMN04313618	poly(A)-enrichment	SRX1539751	B. malayi	103938004	96438440	10,658 (96.1%)
jird, embryo	SAMN04314670	RiboZero-treated, poly(A)-depletion	SRX1539736	wBm	38620328	84768	696 (83%)
jird, embryo	SAMN04314671	RiboZero-treated, poly(A)-depletion	SRX1539739	wBm	43744776	95272	713 (85%)
jird, immature microfilariae	SAMN04313630	poly(A)-enrichment	SRX2415043	B. malayi	12583442	8424693	10,270 (92.6%)
jird, immature microfilariae	SAMN04313630	poly(A)-enrichment	SRX2415044	B. malayi	35963192	25959569
jird, immature microfilariae	SAMN04313632	poly(A)-enrichment	SRX1539873	B. malayi	54824638	48913455	10,161 (91.7%)
jird, immature microfilariae	SAMN04314683	RiboZero-treated, poly(A)-depletion	SRX2416083	wBm	17304704	43940	800 (95.4%)
jird, immature microfilariae	SAMN04314683	RiboZero-treated, poly(A)-depletion	SRX2416084	wBm	32063516	87896
jird, immature microfilariae	SAMN04314685	RiboZero-treated, poly(A)-depletion	SRX1539795	wBm	42838356	81570	777 (92.6%)
jird, mature microfilariae	SAMN04313636	poly(A)-enrichment	SRX2416293	B. malayi	10364900	7408495	10363 (93.5%)
jird, mature microfilariae	SAMN04313636	poly(A)-enrichment	SRX2416292	B. malayi	70831428	53370348
jird, mature microfilariae	SAMN04313634	poly(A)-enrichment	SRX1539875	B. malayi	20074600	15423731	9953 (89.8%)
jird, mature microfilariae	SAMN04313634	poly(A)-enrichment	SRX1539874	B. malayi	9974198	7411265
jird, mature microfilariae	SAMN04314689	RiboZero-treated, poly(A)-depletion	SRX2416086	wBm	17610260	38684	799 (95.2%)
jird, mature microfilariae	SAMN04314689	RiboZero-treated, poly(A)-depletion	SRX2416085	wBm	31206204	71976
jird, mature microfilariae	SAMN04314687	RiboZero-treated, poly(A)-depletion	SRX1539797	wBm	18534882	100458	768 (91.5%)
jird, mature microfilariae	SAMN04314687	RiboZero-treated, poly(A)-depletion	SRX1539798	wBm	8452542	45530
vector, 18 hpi	SAMN04313637	poly(A)-enrichment	SRX1539876	A. aegypti	103949620	76885566	12.688 (80.3%)
vector, 18 hpi	SAMN04313637	poly(A)-enrichment	SRX1539876	B. malayi	103949620	399638	6.046 (54.5%)
vector, 18 hpi	SAMN04313637	poly(A)-enriched, B. malayi Agilent SureSelect	SRX2505171	B. malayi	90868184	51010120	8.766 (79.1%)
vector, 18 hpi	SAMN04313638	poly(A)-enrichment	SRX1539886	A. aegypti	100358314	74239608	13.057 (82.7%)
vector, 18 hpi	SAMN04313638	poly(A)-enrichment	SRX1539886	B. malayi	100358314	542732	7.054 (63.6%)
vector, 18 hpi	SAMN04313638	poly(A)-enriched, B. malayi Agilent SureSelect	SRX2505769	B. malayi	97896288	58274601	9.104 (82.1%)
vector, 18 hpi	SAMN04314690	total RNA, wBm Agilent SureSelect	SRX2508248	wBm	76297602	703856	691 (82.4%)
vector, 18 hpi	SAMN04314691	total RNA, wBm Agilent SureSelect	SRX2508249	wBm	78959932	1047694	721 (85.9%)
vector, 18 hpbf	SAMN10359282	poly(A)-enrichment	submitted, pending	A. aegypti	93977068	69071535	13,020 (82.4%)
vector, 18 hpbf	SAMN10359283	poly(A)-enrichment	submitted, pending	A. aegypti	101975534	75851474	13,237 (83.8%)
vector, 4 dpi	SAMN04313639	poly(A)-enrichment	SRX1539947	A. aegypti	117570910	84571271	13,308 (84.2%)
vector, 4 dpi	SAMN04313639	poly(A)-enrichment	SRX1539947	B. malayi	117570910	6594734	9,102 (82.1%)
vector, 4 dpi	SAMN04313639	poly(A)-enriched, B. malayi Agilent SureSelect	SRX2505770	B. malayi	163852962	128370529	9,981 (90%)
vector, 4 dpi	SAMN04313640	poly(A)-enrichment	SRX1539949	A. aegypti	113590496	79611251	13,021 (82.4%)
vector, 4 dpi	SAMN04313640	poly(A)-enrichment	SRX1539949	B. malayi	113590496	7842585	9,191 (82.9%)
vector, 4 dpi	SAMN04313640	poly(A)-enriched, B. malayi Agilent SureSelect	SRX2505771	B. malayi	138602654	109847909	10,038 (90.6%)
vector, 4 dpi	SAMN04314692	total RNA, wBm Agilent SureSelect	SRX2508250	wBm	64398742	295964	702 (83.7%)
vector, 4 dpi	SAMN04314693	total RNA, wBm Agilent SureSelect	SRX2508252	wBm	30161844	535676	700 (83.4%)
vector, 4 dpi	SAMN04314693	total RNA, wBm Agilent SureSelect	SRX2508251	wBm	21071958	381812
vector, 4 dpbf	SAMN10359284	poly(A)-enrichment	submitted, pending	A. aegypti	85567878	62985508	13,565 (85.9%)
vector, 4 dpbf	SAMN10359285	poly(A)-enrichment	submitted, pending	A. aegypti	110085870	82149415	13,782 (87.2%)
vector, 8 dpi	SAMN04313641	poly(A)-enrichment	SRX1539952	A. aegypti	131311710	74421986	12,884 (81.6%)
vector, 8 dpi	SAMN04313641	poly(A)-enrichment	SRX1539952	B. malayi	131311710	30655896	9,990 (90.1%)
vector, 8 dpi	SAMN04313641	poly(A)-enriched, B. malayi Agilent SureSelect	SRX2505955	B. malayi	251625132	201634043	10,418 (94%)
vector, 8 dpi	SAMN04313642	poly(A)-enrichment	SRX1539954	A. aegypti	146982974	88085885	13,176 (83.4%)
vector, 8 dpi	SAMN04313642	poly(A)-enrichment	SRX1539954	B. malayi	146982974	28214113	9,868 (89%)
vector, 8 dpi	SAMN04313642	poly(A)-enriched, B. malayi Agilent SureSelect	SRX2505953	B. malayi	313191594	255299760	10,367 (93.5%)
vector, 8 dpi	SAMN04314694	total RNA, wBm Agilent SureSelect	SRX2508253	wBm	74052092	3607912	744 (88.7%)
vector, 8 dpi	SAMN04314695	total RNA, wBm Agilent SureSelect	SRX2508254	wBm	70535594	4392522	744 (88.7%)
vector, 8 dpbf	SAMN10359286	poly(A)-enrichment	submitted, pending	A. aegypti	222420634	165144368	13,814 (87.5%)
vector, 8 dpbf	SAMN10359287	poly(A)-enrichment	submitted, pending	A. aegypti	155215920	114230403	13,090 (82.9%)
vector, infective L3	SAMN10039708	poly(A)-enrichment	SRX4676609	B. malayi	171398760	146181552	10255 (92.5%)
vector, infective L3	SAMN10039709	poly(A)-enrichment	SRX4676610	B. malayi	171924470	147466500	10219 (92.2%)
